# Supplementary material for: Body Size Adaptations to Altitudinal Climatic Variation in Neotropical Grasshoppers of the Genus Sphenarium (Orthoptera: Pyrgomorphidae)
Source: PLoS One. 2015 Dec 18;10(12):e0145248. doi: 10.1371/journal.pone.0145248 (PMC4686166; doi:10.1371/journal.pone.0145248)
Supplement: S2 Table — P-distance percentages were estimated using pairwise comparisons of evolutionary divergence implemented in MEGA v. 6.0.6 [53]. Standard errors were base on a 500 replicates bootstrap analysis. Bold numbers indicate P-distance values lower than 2%. (XLSX) [file pone.0145248.s002.xlsx]

## Sheet: Sheet1
Species 1	Species 2	P-distance (%)	Standar error
borrei	histrio	9.55243	0.00801168
borrei	macrophallicum	10.2347	0.00828244
borrei	magnum	9.45227	0.00830355
borrei	mexicanum	9.68179	0.00801359
borrei	minimum	9.40532	0.00794886
borrei	planum	10.8294	0.00847337
borrei	purpurascens	9.99423	0.00840807
borrei	rugosum	9.78091	0.00799836
borrei	variabile	9.99218	0.00841954
borrei	nov 1	10.7512	0.00873177
borrei	nov 2	10.313	0.00884042
borrei	nov 3	10.2973	0.00865468
borrei	nov 4	11.0172	0.00900454
borrei	nov 5	10.1095	0.00838114
borrei	nov 6	9.67136	0.00823723
borrei	nov 8	10.2034	0.00814528
histrio	macrophallicum	10.2848	0.00882553
histrio	magnum	2.53521	0.0035501
histrio	mexicanum	3.26135	0.00358109
histrio	minimum	9.93427	0.00863203
histrio	planum	10.4319	0.00845785
histrio	purpurascens	9.72276	0.00853408
histrio	rugosum	9.76213	0.00858621
histrio	variabile	9.97653	0.00864769
histrio	nov 1	4.69484	0.00520401
histrio	nov 3	9.33333	0.00810179
histrio	nov 4	8.15023	0.00729201
histrio	nov 5	10.2347	0.00905034
histrio	nov 6	9.8216	0.00853239
histrio	nov 8	9.6025	0.00812387
macrophallicum	magnum	10.4225	0.00932871
macrophallicum	mexicanum	10.4747	0.00894908
macrophallicum	minimum	4.05321	0.00515097
macrophallicum	planum	5.17997	0.00592013
macrophallicum	purpurascens	3.30286	0.00448793
macrophallicum	rugosum	3.16119	0.00404354
macrophallicum	variabile	3.30986	0.00462349
macrophallicum	nov 1	11.3459	0.00942881
macrophallicum	nov 3	9.13928	0.00802648
macrophallicum	nov 4	10.8607	0.00916351
macrophallicum	nov 5	3.19249	0.00485792
macrophallicum	nov 6	1.72144	0.00339095
macrophallicum	nov 8	8.14815	0.00769719
magnum	mexicanum	1.69014	0.00248563
magnum	minimum	9.9061	0.00892756
magnum	planum	10.5164	0.0086424
magnum	purpurascens	9.75537	0.0089186
magnum	rugosum	9.76526	0.00885383
magnum	variabile	10.0235	0.00901166
magnum	nov 1	4.1784	0.00575293
magnum	nov 3	9.38967	0.00874423
magnum	nov 4	7.79343	0.00764488
magnum	nov 5	9.76526	0.00922048
magnum	nov 6	9.76526	0.00907281
magnum	nov 8	9.64006	0.00856191
mexicanum	minimum	10.0626	0.00880358
mexicanum	planum	10.6416	0.00843379
mexicanum	purpurascens	9.96788	0.00878489
mexicanum	rugosum	9.86959	0.00864277
mexicanum	variabile	10.1487	0.00885589
mexicanum	nov 1	4.66354	0.00523289
mexicanum	nov 3	9.76526	0.00849147
mexicanum	nov 4	8.29421	0.00743151
mexicanum	nov 5	9.85915	0.00890873
mexicanum	nov 8	9.57746	0.00816405
minimum	planum	4.60094	0.0057589
minimum	purpurascens	3.65209	0.00508955
minimum	rugosum	3.33333	0.00471959
minimum	variabile	3.73239	0.00504406
minimum	nov 1	10.7042	0.00942245
minimum	nov 3	8.49765	0.00781671
minimum	nov 4	10	0.00913388
minimum	nov 5	3.89671	0.00548215
minimum	nov 8	7.93427	0.00797544
planum	purpurascens	4.83568	0.00589523
planum	rugosum	4.85133	0.00562707
planum	variabile	4.83568	0.0058149
planum	nov 1	11.3146	0.00906235
planum	nov 4	11.2676	0.00944111
planum	nov 5	5.02347	0.0063813
planum	nov 8	8.81064	0.00813214
purpurascens	rugosum	2.36142	0.00355976
purpurascens	variabile	1.19348	0.00223388
purpurascens	nov 1	11.1366	0.00946834
purpurascens	nov 4	10.4917	0.00923344
purpurascens	nov 8	8.32221	0.0078229
rugosum	variabile	2.32394	0.00349063
rugosum	nov 1	10.4538	0.00914079
rugosum	nov 4	10.4538	0.00908118
rugosum	nov 8	8.28899	0.00763327
nov 1	variabile	11.1268	0.00948718
nov 1	nov 4	8.82629	0.00744838
nov 1	nov 8	10.4695	0.00884376
nov 2	histrio	9.07981	0.00763641
nov 2	macrophallicum	8.90454	0.00866859
nov 2	magnum	9.06103	0.00828137
nov 2	mexicanum	9.56182	0.00799075
nov 2	minimum	8.12207	0.00837878
nov 2	planum	9.20188	0.00897583
nov 2	purpurascens	9.12034	0.00874777
nov 2	rugosum	8.96714	0.0087642
nov 2	variabile	9.55399	0.00901549
nov 2	nov 1	10.2347	0.00869837
nov 2	nov 3	4.55399	0.00623145
nov 2	nov 4	10.7512	0.00902372
nov 2	nov 5	9.15493	0.00871761
nov 2	nov 6	8.40376	0.00869716
nov 2	nov 8	10	0.00853053
nov 3	planum	9.62441	0.0082867
nov 3	purpurascens	9.06845	0.00807094
nov 3	rugosum	8.85759	0.00782485
nov 3	variabile	9.41315	0.00822745
nov 3	nov 1	10.6103	0.00908001
nov 3	nov 4	11.1737	0.00899722
nov 3	nov 5	9.10798	0.008172
nov 3	nov 8	9.51487	0.00785164
nov 4	variabile	10.6573	0.00946792
nov 5	purpurascens	3.02446	0.00482265
nov 5	rugosum	2.7543	0.00436008
nov 5	variabile	3.12207	0.00502857
nov 5	nov 1	11.1268	0.0097084
nov 5	nov 4	10.892	0.0091848
nov 5	nov 8	7.91862	0.00766733
nov 6	mexicanum	9.95305	0.00878636
nov 6	minimum	3.42723	0.00534141
nov 6	planum	4.46009	0.00593556
nov 6	purpurascens	2.58463	0.00435556
nov 6	rugosum	2.47261	0.00387508
nov 6	variabile	2.55869	0.00437157
nov 6	nov 1	10.8451	0.00910391
nov 6	nov 3	8.16901	0.00776388
nov 6	nov 4	10.3286	0.00906283
nov 6	nov 5	2.723	0.00478834
nov 6	nov 8	7.85603	0.00774808
nov 7	borrei	10.7042	0.00886113
nov 7	histrio	10.723	0.00922382
nov 7	macrophallicum	1.75274	0.00295084
nov 7	magnum	10.7981	0.00977719
nov 7	mexicanum	10.892	0.00940842
nov 7	minimum	4.55399	0.0059793
nov 7	planum	5.49296	0.00655526
nov 7	purpurascens	3.77069	0.00548136
nov 7	rugosum	3.66197	0.00511836
nov 7	variabile	3.70892	0.00569307
nov 7	nov 1	11.5962	0.00974825
nov 7	nov 2	9.15493	0.00896548
nov 7	nov 3	9.67136	0.00882451
nov 7	nov 4	10.9859	0.00941404
nov 7	nov 5	3.66197	0.00595155
nov 7	nov 6	2.53521	0.00486135
nov 7	nov 8	8.6698	0.00824302
nov 8	variabile	8.6072	0.00782353
nov 8	nov 4	11.0172	0.00941383
