# Supplementary material for: Body Size Adaptations to Altitudinal Climatic Variation in Neotropical Grasshoppers of the Genus Sphenarium (Orthoptera: Pyrgomorphidae)
Source: PLoS One. 2015 Dec 18;10(12):e0145248. doi: 10.1371/journal.pone.0145248 (PMC4686166; doi:10.1371/journal.pone.0145248)
Supplement: S3 Table — A Correlation analysis between coefficients of variation of Temperature Seasonality and all morphologic traits in both females and males, of Sphenarium species (d.f. 16). Significant correlations are denoted in bold. CV, coefficient of variation; FW1, Femur I Width; F3L, Femur 3 Length; TL, Thorax Length; TW, Thorax Width; TS, Temperature Seasonality; r, correlation values; P-values, significance values. (XLSX) [file pone.0145248.s003.xlsx]

## Sheet: Sheet1
Species	CV of females' morphologic traits				CV of males' morphologic traits				CV
	FIW	FIIIL	TL	TW	FIW	FIIIL	TL	TW	TS
S. borrei	8.16447	8.12716	10.0026	12.694	11.9751	5.82023	9.26349	10.9862	17.8852
S. histrio	10.2481	8.84798	7.2706	9.09504	19.6017	16.3173	18.4086	18.5384	15.5228
S. macrophallicum	11.5538	8.518	7.77355	8.24194	10.1541	7.848	11.5595	9.7365	8.08641
S. magnum	10.531	7.91728	11.6697	10.6222	13.2034	9.89304	12.7954	13.2685	12.4522
S. mexicanum	12.6476	9.52741	13.6556	11.1203	19.9202	14.2891	16.1894	16.5576	12.796
S. minimum	5.70407	3.18508	4.09404	5.21036	10.8074	6.79631	7.51239	10.1471	7.51263
S. planum	8.01922	8.68839	9.72553	7.86032	10.4569	9.76293	11.7913	12.8486	3.87146
S. purpurascens	14.2511	7.33574	8.91351	10.2761	14.9947	18.8567	10.7901	12.6318	9.6722
S. rugosum	10.5163	6.584	7.28751	8.01432	11.2173	7.59925	7.90513	9.32809	5.12231
S. sp. nov. 1	10.6095	7.926	7.99348	7.06706	15.154	10.6204	13.9376	13.9896	20.5177
S. sp. nov. 2	6.45694	3.78276	5.22389	5.33844	6.82894	4.70402	7.01804	7.80897	1.97166
S. sp. nov. 3	3.42252	3.36159	2.60613	3.03423	13.0193	7.86847	13.6241	14.8554	0
S. sp. nov. 4	7.06905	6.61347	6.08323	5.75925	10.2437	5.88747	6.72652	8.16575	0
S. sp. nov. 5	11.7728	6.06573	4.88621	5.65501	10.0121	6.86628	13.0142	15.6608	0
S. sp. nov. 6	16.501	7.28794	8.21249	9.24892	8.49805	5.98163	8.16061	7.95314	6.90512
S. sp. nov. 7	7.95236	7.55168	5.97209	5.36029	6.51383	4.65824	6.94944	6.80077	0
S. sp. nov. 8	14.7213	11.5506	14.8794	13.9187	17.5146	11.1488	14.9165	14.8285	9.60955
S. variabile	12.4757	9.21302	9.291	8.06372	15.4784	10.6293	12.0518	13.3915	15.5379
r (P-values)A	0.37 (0.13)	0.52 (0.03)	0.54 (0.02)	0.62 (0.01)	0.65 (0.00)	0.50 (0.04)	0.48 (0.04)	0.43 (0.08)
